# Supplementary material for: Pathophysiology and Outcomes of Endothelium Function in Coronary Microvascular Diseases: A Systematic Review of Randomized Controlled Trials and Multicenter Study
Source: Biomedicines. 2022 Nov 23;10(12):3010. doi: 10.3390/biomedicines10123010 (PMC9775403; doi:10.3390/biomedicines10123010)
Supplement: Supplementary file 1 [file biomedicines-10-03010-s001.zip]

Archive with 1 entries (1 files):
- biomedicines-2043142-supplementary.pdf
